# Supplementary material for: ACE Inhibitory Peptides Derived from Muscovy Duck (Cairina moschata) Plasma
Source: Foods. 2022 Dec 22;12(1):50. doi: 10.3390/foods12010050 (PMC9818667; doi:10.3390/foods12010050)
Supplement: Supplementary file 1 [file foods-12-00050-s001.zip]

Archive with 1 entries (1 files):
- foods-2082396-supplementary material.pdf
